# Supplementary material for: EPHA2 Interacts with DNA-PKcs in Cell Nucleus and Controls Ionizing Radiation Responses in Non-Small Cell Lung Cancer Cells
Source: Cancers (Basel). 2021 Feb 28;13(5):1010. doi: 10.3390/cancers13051010 (PMC7957683; doi:10.3390/cancers13051010)
Supplement: Supplementary file 1 [file cancers-13-01010-s001.zip]

Archive with 2 entries (2 files):
- Supplementary data Kaminskyy et al.xlsx
- Supplementary Fig S1-S2 Kaminskyy et al.pdf
